# Supplementary material for: Palaearctic species of Rhamphomyia (Pararhamphomyia) anfractuosa group (Diptera, Empididae)
Source: Zookeys. 2015 Jul 27;(514):111–27. doi: 10.3897/zookeys.514.9379 (PMC4525027; doi:10.3897/zookeys.514.9379)
Supplement: XML Treatment for Rhamphomyia (Pararhamphomyia) biflexata [file zookeys.514.9379-treatment1.xml]

<!DOCTYPE tp:taxon-treatment
  PUBLIC "-//TaxonX//DTD Taxonomic Treatment Publishing DTD v0 20100105//EN" "tax-treatment-NSO.dtd">
<tp:taxon-treatment xmlns:tp="http://www.plazi.org/taxpub"><tp:treatment-meta><kwd-group><label>Taxon classification</label><kwd><named-content content-type="kingdom">Animalia</named-content></kwd><kwd><named-content content-type="order">Diptera</named-content></kwd><kwd><named-content content-type="family">Empididae</named-content></kwd></kwd-group><mixed-citation publication-type="journal"><person-group><name><surname>Barták</surname><given-names>Miroslav</given-names></name><name><surname>Kubík</surname><given-names>Štěpán</given-names></name></person-group><article-title>Palaearctic species of <tp:taxon-name><tp:taxon-name-part taxon-name-part-type="genus">Rhamphomyia</tp:taxon-name-part> (<tp:taxon-name-part taxon-name-part-type="subgenus">Pararhamphomyia</tp:taxon-name-part>) <tp:taxon-name-part taxon-name-part-type="species">anfractuosa</tp:taxon-name-part></tp:taxon-name> group (<tp:taxon-name><tp:taxon-name-part taxon-name-part-type="order">Diptera</tp:taxon-name-part></tp:taxon-name>, <tp:taxon-name><tp:taxon-name-part taxon-name-part-type="family">Empididae</tp:taxon-name-part></tp:taxon-name>)</article-title><source>Zookeys</source><day>27</day><month>7</month><year>2015</year><volume>2015</volume><issue>514</issue><fpage>111</fpage><lpage>127</lpage><pub-id pub-id-type="doi">10.3897/zookeys.514.9379</pub-id></mixed-citation></tp:treatment-meta><tp:nomenclature><tp:taxon-name>
                        <tp:taxon-name-part taxon-name-part-type="genus">Rhamphomyia</tp:taxon-name-part>
                        (<tp:taxon-name-part taxon-name-part-type="subgenus">Pararhamphomyia</tp:taxon-name-part>)
                        <tp:taxon-name-part taxon-name-part-type="species">biflexata</tp:taxon-name-part>
                        <object-id xmlns:xlink="http://www.w3.org/1999/xlink" content-type="zoobank" xlink:type="simple">http://zoobank.org/2715DE4F-1E0A-4636-825F-751DC030B876</object-id>
                    </tp:taxon-name><tp:taxon-status xmlns:xlink="http://www.w3.org/1999/xlink" xlink:type="simple">sp. n.</tp:taxon-status><xref ref-type="fig" rid="F1">Figs 2</xref><xref ref-type="fig" rid="F3">, 9</xref><xref ref-type="fig" rid="F4">, 14</xref></tp:nomenclature><tp:treatment-sec sec-type="type material"><title>Type material.</title><p>HOLOTYPE male, Russia, Amurskaja oblast, g. (= city) Zeja, 8.vii.1981, A. Shatalkin, deposited in ZMMU; paratype: 1 male, same data as holotype (CULSP).</p></tp:treatment-sec><tp:treatment-sec sec-type="Diagnosis"><title>Diagnosis.</title><p>Species of the subgenus <italic><tp:taxon-name><tp:taxon-name-part taxon-name-part-type="subgenus">Pararhamphomyia</tp:taxon-name-part></tp:taxon-name></italic> with pair of long thumb-like dorsomarginal processes on tergite 6, lustrous abdomen, uniserial dorsocentrals and two outgoing loops of the phallus.</p></tp:treatment-sec><tp:treatment-sec sec-type="Etymology"><title>Etymology.</title><p>The species epithet stresses two outgoing loops on the phallus.</p></tp:treatment-sec><tp:treatment-sec sec-type="Description"><title>Description.</title><p><bold>Male.</bold> Head holoptic, facets in dorsal third of eye enlarged. Frons blackish brown, light grey microtrichose, without setae. Ocellar setae less than half as long as frons, black, ocellar triangle without additional setae. Face blackish brown, light grey microtrichose dorsally and broadly lustrous in ventral third, 0.28 mm broad ventrally and 0.32 mm long, bare. Occiput blackish brown, microtrichose, sparsely black setose, setae rather thick and short, ventrally longer and finer. Antenna black, basal segment brown, length of antennal segments = 11: 12: 40: 19, setae on basal two segments up to 0.10 mm long. Labrum brown, lustrous, slightly longer than head is high. Palpus brown, short, covered with several short setae and one strong preapical seta (0.25 mm long). Gena narrow and lustrous, clypeus lustrous.</p><p>Thorax brownish-black, light grey microtrichose (without brownish-yellow tinge), darker stripes below rows of acrostichals and dorsocentrals scarcely visible. All setae black. Chaetotaxy: proepisternum with about 10 setae, both propleural depression and prosternum bare; acrostichals damaged but probably irregularly biserial and short; 8 uniserial dorsocentrals, 0.20 mm long in middle of rows, ending in 2 prescutellars, 1 short intrahumeral, 1 strong posthumeral; postpronotum with 1 strong seta and about 8–10 smaller setae; 3–4 notopleurals (1–2 setae on anterior part of notopleuron); 1 supraalar and 1 prealar; 1 long and 1 shorter postalar; 3 pairs of scutellars (outer pair short); laterotergite with black setae.</p><p>Legs brown, lustrous, black setose. Coxae blackish-brown, microtrichose (only hind coxa with lustrous spot anteriorly near base), black setose. One long seta in posteroapical comb of hind tibia. Fore femur with fine anteroventral setae 1/3 as long as long as depth of femur, dorsal setae shorter, posteroventrals almost absent. Fore tibia with 4 posterodorsal setae slightly longer than width of tibia, ventral and anterodorsal setae short. Mid femur with two rows of spiny setae ventrally, anteroventrals half as long as depth of femur, posteroventrals longer than depth of femur, other setae short. Mid tibia with two rows of setae dorsally nearly 2× longer than width of tibia (each row consists of 3–4 setae including preapicals), two rows of ventral setae about as long as width of tibia. Hind femur (Fig. <xref ref-type="fig" rid="F4">14</xref>) with row of fine anteroventrals shorter than depth of femur, posteroventrals equally fine and irregularly arranged. Hind tibia with 5–6 pairs of antero- and posterodorsal setae 1.5× longer than width of tibia, ventral setae short. Basal tarsomeres of fore and mid legs thin and short setose, with several short ventral spines. Basal tarsomere of hind leg thin, with several setae dorsally 2× longer than diameter of tarsomere and with several ventral spines slightly longer than diameter of tarsomere.</p><p>Wing clear to light brownish, stigma slightly darker, veins brown, anal vein almost complete. Costal seta strong and long (several other setae between costal seta and wing base relatively strong and long), axillary angle acute. Measurements: M<sub>2</sub>/d = 1.3, CuA<sub>1</sub> ratio = 1.6–1.7, lw/ww = 2.5–3.1. Halter yellow, calypter yellow with dark fringes.</p><p>Abdomen brown, lustrous (only segment 1 and part of segment 7 microtrichose as well as tips of thumb-like processes). All setae dark. Hind marginal setae on sides of tergites 2–4 nearly as long as their corresponding segments (discal setae shorter), on segments 5–6 shorter (but still slightly longer than discal setae), segment 7 very short setose. Dorsum of abdomen with short setae. Tergite 6 (Fig. <xref ref-type="fig" rid="F1">2</xref>) with two thumb-like processes on dorsal hind side; tergite 8 fused with sternite. Phallus (Fig. <xref ref-type="fig" rid="F3">9</xref>) with two outgoing loops; hypandrium membranose on posterior part (this part covers only part of ventral “ciliation” of phallus); phallus with hair-like “ciliation” ventrobasally and not much produced basal bulge.</p><p><bold>Length</bold>: Body 5.5 mm, wing 5.5 mm.</p><p><bold>Female.</bold> Unknown.</p></tp:treatment-sec><tp:treatment-sec sec-type="Remarks"><title>Remarks.</title><p><tp:taxon-name><tp:taxon-name-part taxon-name-part-type="genus">Rhamphomyia</tp:taxon-name-part> (<tp:taxon-name-part taxon-name-part-type="subgenus">Pararhamphomyia</tp:taxon-name-part>) <tp:taxon-name-part taxon-name-part-type="species">biflexata</tp:taxon-name-part></tp:taxon-name> sp. n. may be easily identified according to the key. It is the only species with long dorsomarginal processes on tergite 6 (similarly as <italic><tp:taxon-name><tp:taxon-name-part taxon-name-part-type="genus">Rhamphomyia</tp:taxon-name-part> <tp:taxon-name-part taxon-name-part-type="species">shatalkini</tp:taxon-name-part></tp:taxon-name></italic>) and simultaneously with two outgoing loops on phallus. Female is unknown with certainty, see also Remarks under <italic><tp:taxon-name><tp:taxon-name-part taxon-name-part-type="genus">Rhamphomyia</tp:taxon-name-part> <tp:taxon-name-part taxon-name-part-type="species">shatalkini</tp:taxon-name-part></tp:taxon-name></italic> sp. n.</p></tp:treatment-sec><tp:treatment-sec sec-type="Distribution"><title>Distribution.</title><p>Russia (Far East).</p></tp:treatment-sec><tp:treatment-sec sec-type="Dates of occurrence"><title>Dates of occurrence.</title><p>July.</p></tp:treatment-sec><tp:treatment-sec><!--Section generated to contain objects referenced in tp:taxon-treatment.--><fig id="F1" position="float" orientation="portrait"><label>Figures 1–4.</label><caption><p>Male terminalia, lateral view: <bold>1</bold> <tp:taxon-name><tp:taxon-name-part taxon-name-part-type="genus">Rhamphomyia</tp:taxon-name-part> (<tp:taxon-name-part taxon-name-part-type="subgenus">Pararhamphomyia</tp:taxon-name-part>) <tp:taxon-name-part taxon-name-part-type="species">anfractuosa</tp:taxon-name-part></tp:taxon-name> Bezzi <bold>2</bold> <tp:taxon-name><tp:taxon-name-part taxon-name-part-type="genus">Rhamphomyia</tp:taxon-name-part> (<tp:taxon-name-part taxon-name-part-type="subgenus">Pararhamphomyia</tp:taxon-name-part>) <tp:taxon-name-part taxon-name-part-type="species">biflexata</tp:taxon-name-part></tp:taxon-name> sp. n. <bold>3</bold> <tp:taxon-name><tp:taxon-name-part taxon-name-part-type="genus">Rhamphomyia</tp:taxon-name-part> (<tp:taxon-name-part taxon-name-part-type="subgenus">Pararhamphomyia</tp:taxon-name-part>) <tp:taxon-name-part taxon-name-part-type="species">lineodorsata</tp:taxon-name-part></tp:taxon-name> sp. n. <bold>4</bold> <tp:taxon-name><tp:taxon-name-part taxon-name-part-type="genus">Rhamphomyia</tp:taxon-name-part> (<tp:taxon-name-part taxon-name-part-type="subgenus">Pararhamphomyia</tp:taxon-name-part>) <tp:taxon-name-part taxon-name-part-type="species">multisinuosa</tp:taxon-name-part></tp:taxon-name> Frey.</p></caption><graphic xmlns:xlink="http://www.w3.org/1999/xlink" xlink:href="zookeys-514-111-g001.jpg" position="float" orientation="portrait" xlink:type="simple" id="oo_48302.jpg"/></fig><fig id="F3" position="float" orientation="portrait"><label>Figures 9–12.</label><caption><p>Male genitalia (macerated), lateral view: <bold>9</bold> <tp:taxon-name><tp:taxon-name-part taxon-name-part-type="genus">Rhamphomyia</tp:taxon-name-part> (<tp:taxon-name-part taxon-name-part-type="subgenus">Pararhamphomyia</tp:taxon-name-part>) <tp:taxon-name-part taxon-name-part-type="species">biflexata</tp:taxon-name-part></tp:taxon-name> sp. n. <bold>10</bold> <tp:taxon-name><tp:taxon-name-part taxon-name-part-type="genus">Rhamphomyia</tp:taxon-name-part> (<tp:taxon-name-part taxon-name-part-type="subgenus">Pararhamphomyia</tp:taxon-name-part>) <tp:taxon-name-part taxon-name-part-type="species">lineodorsata</tp:taxon-name-part></tp:taxon-name> sp. n. <bold>11</bold> <tp:taxon-name><tp:taxon-name-part taxon-name-part-type="genus">Rhamphomyia</tp:taxon-name-part> (<tp:taxon-name-part taxon-name-part-type="subgenus">Pararhamphomyia</tp:taxon-name-part>) <tp:taxon-name-part taxon-name-part-type="species">nudiscutellata</tp:taxon-name-part></tp:taxon-name> sp. n. <bold>12</bold> <tp:taxon-name><tp:taxon-name-part taxon-name-part-type="genus">Rhamphomyia</tp:taxon-name-part> (<tp:taxon-name-part taxon-name-part-type="subgenus">Pararhamphomyia</tp:taxon-name-part>) <tp:taxon-name-part taxon-name-part-type="species">shatalkini</tp:taxon-name-part></tp:taxon-name> sp. n.</p></caption><graphic xmlns:xlink="http://www.w3.org/1999/xlink" xlink:href="zookeys-514-111-g003.jpg" position="float" orientation="portrait" xlink:type="simple" id="oo_48304.jpg"/></fig><fig id="F4" position="float" orientation="portrait"><label>Figures 13–16.</label><caption><p>Male hind legs (femur, tibia and basitarsus): <bold>13</bold> <tp:taxon-name><tp:taxon-name-part taxon-name-part-type="genus">Rhamphomyia</tp:taxon-name-part> (<tp:taxon-name-part taxon-name-part-type="subgenus">Pararhamphomyia</tp:taxon-name-part>) <tp:taxon-name-part taxon-name-part-type="species">lineodorsata</tp:taxon-name-part></tp:taxon-name> sp. n. <bold>14</bold> <tp:taxon-name><tp:taxon-name-part taxon-name-part-type="genus">Rhamphomyia</tp:taxon-name-part> (<tp:taxon-name-part taxon-name-part-type="subgenus">Pararhamphomyia</tp:taxon-name-part>) <tp:taxon-name-part taxon-name-part-type="species">biflexata</tp:taxon-name-part></tp:taxon-name> sp. n. <bold>15</bold> <tp:taxon-name><tp:taxon-name-part taxon-name-part-type="genus">Rhamphomyia</tp:taxon-name-part> (<tp:taxon-name-part taxon-name-part-type="subgenus">Pararhamphomyia</tp:taxon-name-part>) <tp:taxon-name-part taxon-name-part-type="species">nudiscutellata</tp:taxon-name-part></tp:taxon-name> sp. n. <bold>16</bold> <tp:taxon-name><tp:taxon-name-part taxon-name-part-type="genus">Rhamphomyia</tp:taxon-name-part> (<tp:taxon-name-part taxon-name-part-type="subgenus">Pararhamphomyia</tp:taxon-name-part>) <tp:taxon-name-part taxon-name-part-type="species">shatalkini</tp:taxon-name-part></tp:taxon-name> sp. n.</p></caption><graphic xmlns:xlink="http://www.w3.org/1999/xlink" xlink:href="zookeys-514-111-g004.jpg" position="float" orientation="portrait" xlink:type="simple" id="oo_48305.jpg"/></fig></tp:treatment-sec></tp:taxon-treatment>
