# Supplementary material for: Palaearctic species of Rhamphomyia (Pararhamphomyia) anfractuosa group (Diptera, Empididae)
Source: Zookeys. 2015 Jul 27;(514):111–27. doi: 10.3897/zookeys.514.9379 (PMC4525027; doi:10.3897/zookeys.514.9379)
Supplement: XML Treatment for Rhamphomyia (Pararhamphomyia) lineodorsata [file zookeys.514.9379-treatment2.xml]

<!DOCTYPE tp:taxon-treatment
  PUBLIC "-//TaxonX//DTD Taxonomic Treatment Publishing DTD v0 20100105//EN" "tax-treatment-NSO.dtd">
<tp:taxon-treatment xmlns:tp="http://www.plazi.org/taxpub"><tp:treatment-meta><kwd-group><label>Taxon classification</label><kwd><named-content content-type="kingdom">Animalia</named-content></kwd><kwd><named-content content-type="order">Diptera</named-content></kwd><kwd><named-content content-type="family">Empididae</named-content></kwd></kwd-group><mixed-citation publication-type="journal"><person-group><name><surname>Barták</surname><given-names>Miroslav</given-names></name><name><surname>Kubík</surname><given-names>Štěpán</given-names></name></person-group><article-title>Palaearctic species of <tp:taxon-name><tp:taxon-name-part taxon-name-part-type="genus">Rhamphomyia</tp:taxon-name-part> (<tp:taxon-name-part taxon-name-part-type="subgenus">Pararhamphomyia</tp:taxon-name-part>) <tp:taxon-name-part taxon-name-part-type="species">anfractuosa</tp:taxon-name-part></tp:taxon-name> group (<tp:taxon-name><tp:taxon-name-part taxon-name-part-type="order">Diptera</tp:taxon-name-part></tp:taxon-name>, <tp:taxon-name><tp:taxon-name-part taxon-name-part-type="family">Empididae</tp:taxon-name-part></tp:taxon-name>)</article-title><source>Zookeys</source><day>27</day><month>7</month><year>2015</year><volume>2015</volume><issue>514</issue><fpage>111</fpage><lpage>127</lpage><pub-id pub-id-type="doi">10.3897/zookeys.514.9379</pub-id></mixed-citation></tp:treatment-meta><tp:nomenclature><tp:taxon-name>
                        <tp:taxon-name-part taxon-name-part-type="genus">Rhamphomyia</tp:taxon-name-part>
                        (<tp:taxon-name-part taxon-name-part-type="subgenus">Pararhamphomyia</tp:taxon-name-part>)
                        <tp:taxon-name-part taxon-name-part-type="species">lineodorsata</tp:taxon-name-part>
                        <object-id xmlns:xlink="http://www.w3.org/1999/xlink" content-type="zoobank" xlink:type="simple">http://zoobank.org/945770C7-B15A-40B5-B524-5B6548EEC453</object-id>
                    </tp:taxon-name><tp:taxon-status xmlns:xlink="http://www.w3.org/1999/xlink" xlink:type="simple">sp. n.</tp:taxon-status><xref ref-type="fig" rid="F1">Figs 3</xref><xref ref-type="fig" rid="F3">, 10</xref><xref ref-type="fig" rid="F4">, 13</xref><!--PageBreak--><!--PageBreak--></tp:nomenclature><tp:treatment-sec sec-type="type material"><title>Type material.</title><p>Holotype male: Russia, Amurskaja oblast, g. (= city) Zeja, 31.viii.1982, A. Shatalkin, deposited in ZMMU; Paratypes: 2 males, same data as holotype; 1 male, same locality as holotype, 29.viii.1981, A. Shatalkin; paratypes depositories: ZMMU, CULSP.</p></tp:treatment-sec><tp:treatment-sec sec-type="material"><title>Additional material examined</title><p>(excluded from type series): 2 females, same locality as holotype, 4.ix.1981; 1 female, same locality as holotype, 13.ix.1981 – all A. Shatalkin (ZMMU and CULSP).</p></tp:treatment-sec><tp:treatment-sec sec-type="Diagnosis"><title>Diagnosis.</title><p>Species of the subgenus <italic><tp:taxon-name><tp:taxon-name-part taxon-name-part-type="subgenus">Pararhamphomyia</tp:taxon-name-part></tp:taxon-name></italic> with phallus forming loops in space, dark brownish black mesoscutum with darker stripes below rows of setae and <!--PageBreak-->uniserial dorsocentrals. Female tergites 6 and 7 lustrous and hind tibia without pennate ciliation dorsally.</p></tp:treatment-sec><tp:treatment-sec sec-type="Etymology"><title>Etymology.</title><p>The name of the species is derived from dark stripes on the mesoscutum, differing from closely allied species, <italic><tp:taxon-name><tp:taxon-name-part taxon-name-part-type="genus">Rhamphomyia</tp:taxon-name-part> <tp:taxon-name-part taxon-name-part-type="species">robustior</tp:taxon-name-part></tp:taxon-name></italic> Frey.</p></tp:treatment-sec><tp:treatment-sec sec-type="Description"><title>Description.</title><p><bold>Male.</bold> Head holoptic, facets in dorsal half of eye enlarged. Frons blackish brown, light grey microtrichose, without setae. Ocellar setae one third as long as frons, black, ocellar triangle with 1–2 pairs of additional setae. Face blackish brown, light grey microtrichose, 0.30 mm broad ventrally and equally long, without setae. Occiput blackish brown, microtrichose, sparsely black setose, setae rather thick and short, longer and finer ventrally. Antenna black, scape and pedicel brown, length of antennal segments = 16–18: 12: 48–50: 16, setae on basal two segments up to 0.12 mm long. Labrum brown, lustrous, slightly longer than height of head. Palpus brown, short, covered with several setae and one strong preapical seta (0.20 mm long). Gena narrow and lustrous, clypeus microtrichose.</p><p>Thorax brownish-black, rather dark brownish grey microtrichose, scutum with distinct darker stripes below rows of acrostichals and dorsocentrals (best visible in <!--PageBreak-->posterior view). All setae black. Chaetotaxy: proepisternum with about 10 setae, both propleural depression and prosternum bare; 10–16 narrowly biserial (anteriorly almost uniserial), fine acrostichals about 0.20 mm long; 8–11 almost regularly uniserial dorsocentrals slightly longer (about 0.30 mm in middle of rows), ending in 2–3 long prescutellars, 1–2 strong intrahumerals, 1 strong posthumeral; postpronotum with 2–3 long and 10–15 gradually shorter setae; 4 notopleurals (2–3 long setae on anterior part of notopleuron); 1 long supraalar and 2–3 smaller prealar; 1 long and 1 shorter postalar; 3 pairs of scutellars; laterotergite with black setae.</p><p>Legs brown, microtrichose, black setose. Coxae blackish-brown, microtrichose (only hind coxa with lustrous spot anteriorly near base), black setose. One long seta present in comb at tip of hind tibia. Fore femur with fine anteroventral setae up to half as long as depth of femur, dorsal setae shorter, posteroventrals up to half as long as depth of femur, present mostly only on proximal half. Fore tibia with 4–6 posterodorsal setae about as long as width of tibia, ventral and anterodorsal setae short. Mid femur with two rows of spiny setae ventrally, anteroventrals one third as long as depth of femur, posteroventrals slightly longer than depth of femur, other setation short. Mid tibia with only two anterodorsal setae (one subbasal and one preapical – but holotype on one leg atypically with three such setae), and 4–6 posterodorsals slightly longer than depth of tibia, two rows of ventral setae somewhat shorter than width of tibia (several posteroventrals may be longer than remaining ones). Hind femur (Fig. <xref ref-type="fig" rid="F4">13</xref>) with ventral microtrichosity up to 0.04 mm long, with rather fine anteroventral setae about as long as depth of femur in basal half and sometimes apically, very short to absent on third quarter of femur, posteroventrals present only on extreme base of femur. Hind tibia with 3–5 antero- and 6–8 posterodorsal setae slightly longer than width of tibia, ventral setae short. Basal tarsomeres of fore and mid legs thin and short setose, mid one with several short ventral spines, basal tarsomere of hind leg slightly swollen, with several setae dorsally and spine like setae ventrally up to 2× longer than diameter of tarsomere.</p><p>Wing light brown, stigma slightly darker, veins brown (yellowish in basal part of wing), anal vein almost complete or indistinct about middle. Costal seta present, axillary angle acute. Measurements: M<sub>2</sub>/d = 1.4–1.6, CuA<sub>1</sub> ratio = 1.4–2.1, lw/ww = 2.7–3.1. Halter yellow, calypter brownish-yellow with dark fringes.</p><p>Abdomen brown, dark brown microtrichose (dark brown in both lateral and dorsal views), setae all dark. Hind marginal setae almost as long as corresponding segments, discal setae shorter. Dorsum of abdomen with short setae. Phallus (Figs <xref ref-type="fig" rid="F1">3</xref>, <xref ref-type="fig" rid="F3">10</xref>) with three twists in space.</p><p><bold>Length</bold>: Body 4.5–5.3 mm, wing 5.1–5.8 mm.</p><p><bold>Female.</bold> Head dichoptic, frons approximately 0.35 mm long and 0.25 mm wide, subparallel, with two rows of 5–7 relatively long setae on sides. Face approximately 0.25 mm long and subequally wide in middle (slightly broadening ventrally), without setae. Palpus lighter than in male, yellowish red. Thorax as in male, only setae shorter. Fore femur with anterodorsal row of almost pennate setae slightly shorter than depth of femur, with anteroventral row of thin setae as long as depth of femur and with posteroventral <!--PageBreak-->row of pennate setae slightly longer than depth of femur. Fore tibia as in male, only posterodorsal setae less differentiated. Mid femur with both (antero)dorsal and (postero)ventral pennation about as long as depth of femur. Mid tibia with short subpennate ciliation both dorsally and ventrally in addition to several slightly longer setae on both sides. Hind femur with long pennate ciliation ventrally in addition to several setae and shorter dorsal subpennate ciliation. Hind tibia with two rows of dorsal setae slightly longer than width of tibia, ventral setae short and slightly subpennate. Wing light brown as in male, measurements: M<sub>2</sub>/d = 1.4–1.6, CuA<sub>1</sub> ratio = 1.5–1.9, lw/ww = 2.8–3.0. Abdomen microtrichose, with tergites 6 to 8 and sternite 8 lustrous and sternite 7 sublustrous. Hind marginal setae on segments 2–6 2/3 as long as corresponding segments.</p><p><bold>Length</bold>: Body 5.3–5.8 mm, wing 5.5–6.0 mm.</p></tp:treatment-sec><tp:treatment-sec sec-type="Remarks"><title>Remarks.</title><p><tp:taxon-name><tp:taxon-name-part taxon-name-part-type="genus">Rhamphomyia</tp:taxon-name-part> (<tp:taxon-name-part taxon-name-part-type="subgenus">Pararhamphomyia</tp:taxon-name-part>) <tp:taxon-name-part taxon-name-part-type="species">lineodorsata</tp:taxon-name-part></tp:taxon-name> sp. n. is closely allied to remaining three Palaearctic species of <italic><tp:taxon-name><tp:taxon-name-part taxon-name-part-type="genus">Rhamphomyia</tp:taxon-name-part> <tp:taxon-name-part taxon-name-part-type="species">anfractuosa</tp:taxon-name-part></tp:taxon-name></italic> group of species with phallus twisted in space, viz <italic><tp:taxon-name><tp:taxon-name-part taxon-name-part-type="genus">Rhamphomyia</tp:taxon-name-part> <tp:taxon-name-part taxon-name-part-type="species">anfractuosa</tp:taxon-name-part></tp:taxon-name></italic> Bezzi, <italic><tp:taxon-name><tp:taxon-name-part taxon-name-part-type="genus">Rhamphomyia</tp:taxon-name-part> <tp:taxon-name-part taxon-name-part-type="species">nudiscutellata</tp:taxon-name-part></tp:taxon-name></italic> sp. n. and <italic><tp:taxon-name><tp:taxon-name-part taxon-name-part-type="genus">Rhamphomyia</tp:taxon-name-part> <tp:taxon-name-part taxon-name-part-type="species">robustior</tp:taxon-name-part></tp:taxon-name></italic>. Most <!--PageBreak-->specimens of this complex examined differ from specimens of <italic><tp:taxon-name><tp:taxon-name-part taxon-name-part-type="genus">Rhamphomyia</tp:taxon-name-part> <tp:taxon-name-part taxon-name-part-type="species">multisinuosa</tp:taxon-name-part></tp:taxon-name></italic> complex (with phallus twisted in a single plain) by absence of submedian anterodorsal setae on mid tibia in addition to characters given in the key. However, as mentioned above, holotype of the above described species has atypically one such seta present on one leg. We excluded females from type series because of problems with exact identification of females in this group of species and because we had no pairs taken in copula. But we believe we identified them properly. See under <italic><tp:taxon-name><tp:taxon-name-part taxon-name-part-type="genus">Rhamphomyia</tp:taxon-name-part> <tp:taxon-name-part taxon-name-part-type="species">nudiscutellata</tp:taxon-name-part></tp:taxon-name></italic> for discussions of the differences between females of this complex.</p></tp:treatment-sec><tp:treatment-sec sec-type="Distribution"><title>Distribution.</title><p>Russia (Far East).</p></tp:treatment-sec><tp:treatment-sec sec-type="Dates of occurrence"><title>Dates of occurrence.</title><p>August-September.</p></tp:treatment-sec><tp:treatment-sec><!--Section generated to contain objects referenced in tp:taxon-treatment.--><fig id="F1" position="float" orientation="portrait"><label>Figures 1–4.</label><caption><p>Male terminalia, lateral view: <bold>1</bold> <tp:taxon-name><tp:taxon-name-part taxon-name-part-type="genus">Rhamphomyia</tp:taxon-name-part> (<tp:taxon-name-part taxon-name-part-type="subgenus">Pararhamphomyia</tp:taxon-name-part>) <tp:taxon-name-part taxon-name-part-type="species">anfractuosa</tp:taxon-name-part></tp:taxon-name> Bezzi <bold>2</bold> <tp:taxon-name><tp:taxon-name-part taxon-name-part-type="genus">Rhamphomyia</tp:taxon-name-part> (<tp:taxon-name-part taxon-name-part-type="subgenus">Pararhamphomyia</tp:taxon-name-part>) <tp:taxon-name-part taxon-name-part-type="species">biflexata</tp:taxon-name-part></tp:taxon-name> sp. n. <bold>3</bold> <tp:taxon-name><tp:taxon-name-part taxon-name-part-type="genus">Rhamphomyia</tp:taxon-name-part> (<tp:taxon-name-part taxon-name-part-type="subgenus">Pararhamphomyia</tp:taxon-name-part>) <tp:taxon-name-part taxon-name-part-type="species">lineodorsata</tp:taxon-name-part></tp:taxon-name> sp. n. <bold>4</bold> <tp:taxon-name><tp:taxon-name-part taxon-name-part-type="genus">Rhamphomyia</tp:taxon-name-part> (<tp:taxon-name-part taxon-name-part-type="subgenus">Pararhamphomyia</tp:taxon-name-part>) <tp:taxon-name-part taxon-name-part-type="species">multisinuosa</tp:taxon-name-part></tp:taxon-name> Frey.</p></caption><graphic xmlns:xlink="http://www.w3.org/1999/xlink" xlink:href="zookeys-514-111-g001.jpg" position="float" orientation="portrait" xlink:type="simple" id="oo_48302.jpg"/></fig><fig id="F3" position="float" orientation="portrait"><label>Figures 9–12.</label><caption><p>Male genitalia (macerated), lateral view: <bold>9</bold> <tp:taxon-name><tp:taxon-name-part taxon-name-part-type="genus">Rhamphomyia</tp:taxon-name-part> (<tp:taxon-name-part taxon-name-part-type="subgenus">Pararhamphomyia</tp:taxon-name-part>) <tp:taxon-name-part taxon-name-part-type="species">biflexata</tp:taxon-name-part></tp:taxon-name> sp. n. <bold>10</bold> <tp:taxon-name><tp:taxon-name-part taxon-name-part-type="genus">Rhamphomyia</tp:taxon-name-part> (<tp:taxon-name-part taxon-name-part-type="subgenus">Pararhamphomyia</tp:taxon-name-part>) <tp:taxon-name-part taxon-name-part-type="species">lineodorsata</tp:taxon-name-part></tp:taxon-name> sp. n. <bold>11</bold> <tp:taxon-name><tp:taxon-name-part taxon-name-part-type="genus">Rhamphomyia</tp:taxon-name-part> (<tp:taxon-name-part taxon-name-part-type="subgenus">Pararhamphomyia</tp:taxon-name-part>) <tp:taxon-name-part taxon-name-part-type="species">nudiscutellata</tp:taxon-name-part></tp:taxon-name> sp. n. <bold>12</bold> <tp:taxon-name><tp:taxon-name-part taxon-name-part-type="genus">Rhamphomyia</tp:taxon-name-part> (<tp:taxon-name-part taxon-name-part-type="subgenus">Pararhamphomyia</tp:taxon-name-part>) <tp:taxon-name-part taxon-name-part-type="species">shatalkini</tp:taxon-name-part></tp:taxon-name> sp. n.</p></caption><graphic xmlns:xlink="http://www.w3.org/1999/xlink" xlink:href="zookeys-514-111-g003.jpg" position="float" orientation="portrait" xlink:type="simple" id="oo_48304.jpg"/></fig><fig id="F4" position="float" orientation="portrait"><label>Figures 13–16.</label><caption><p>Male hind legs (femur, tibia and basitarsus): <bold>13</bold> <tp:taxon-name><tp:taxon-name-part taxon-name-part-type="genus">Rhamphomyia</tp:taxon-name-part> (<tp:taxon-name-part taxon-name-part-type="subgenus">Pararhamphomyia</tp:taxon-name-part>) <tp:taxon-name-part taxon-name-part-type="species">lineodorsata</tp:taxon-name-part></tp:taxon-name> sp. n. <bold>14</bold> <tp:taxon-name><tp:taxon-name-part taxon-name-part-type="genus">Rhamphomyia</tp:taxon-name-part> (<tp:taxon-name-part taxon-name-part-type="subgenus">Pararhamphomyia</tp:taxon-name-part>) <tp:taxon-name-part taxon-name-part-type="species">biflexata</tp:taxon-name-part></tp:taxon-name> sp. n. <bold>15</bold> <tp:taxon-name><tp:taxon-name-part taxon-name-part-type="genus">Rhamphomyia</tp:taxon-name-part> (<tp:taxon-name-part taxon-name-part-type="subgenus">Pararhamphomyia</tp:taxon-name-part>) <tp:taxon-name-part taxon-name-part-type="species">nudiscutellata</tp:taxon-name-part></tp:taxon-name> sp. n. <bold>16</bold> <tp:taxon-name><tp:taxon-name-part taxon-name-part-type="genus">Rhamphomyia</tp:taxon-name-part> (<tp:taxon-name-part taxon-name-part-type="subgenus">Pararhamphomyia</tp:taxon-name-part>) <tp:taxon-name-part taxon-name-part-type="species">shatalkini</tp:taxon-name-part></tp:taxon-name> sp. n.</p></caption><graphic xmlns:xlink="http://www.w3.org/1999/xlink" xlink:href="zookeys-514-111-g004.jpg" position="float" orientation="portrait" xlink:type="simple" id="oo_48305.jpg"/></fig></tp:treatment-sec></tp:taxon-treatment>
