# Supplementary material for: Palaearctic species of Rhamphomyia (Pararhamphomyia) anfractuosa group (Diptera, Empididae)
Source: Zookeys. 2015 Jul 27;(514):111–27. doi: 10.3897/zookeys.514.9379 (PMC4525027; doi:10.3897/zookeys.514.9379)
Supplement: XML Treatment for Rhamphomyia (Pararhamphomyia) shatalkini [file zookeys.514.9379-treatment4.xml]

<!DOCTYPE tp:taxon-treatment
  PUBLIC "-//TaxonX//DTD Taxonomic Treatment Publishing DTD v0 20100105//EN" "tax-treatment-NSO.dtd">
<tp:taxon-treatment xmlns:tp="http://www.plazi.org/taxpub"><tp:treatment-meta><kwd-group><label>Taxon classification</label><kwd><named-content content-type="kingdom">Animalia</named-content></kwd><kwd><named-content content-type="order">Diptera</named-content></kwd><kwd><named-content content-type="family">Empididae</named-content></kwd></kwd-group><mixed-citation publication-type="journal"><person-group><name><surname>Barták</surname><given-names>Miroslav</given-names></name><name><surname>Kubík</surname><given-names>Štěpán</given-names></name></person-group><article-title>Palaearctic species of <tp:taxon-name><tp:taxon-name-part taxon-name-part-type="genus">Rhamphomyia</tp:taxon-name-part> (<tp:taxon-name-part taxon-name-part-type="subgenus">Pararhamphomyia</tp:taxon-name-part>) <tp:taxon-name-part taxon-name-part-type="species">anfractuosa</tp:taxon-name-part></tp:taxon-name> group (<tp:taxon-name><tp:taxon-name-part taxon-name-part-type="order">Diptera</tp:taxon-name-part></tp:taxon-name>, <tp:taxon-name><tp:taxon-name-part taxon-name-part-type="family">Empididae</tp:taxon-name-part></tp:taxon-name>)</article-title><source>Zookeys</source><day>27</day><month>7</month><year>2015</year><volume>2015</volume><issue>514</issue><fpage>111</fpage><lpage>127</lpage><pub-id pub-id-type="doi">10.3897/zookeys.514.9379</pub-id></mixed-citation></tp:treatment-meta><tp:nomenclature><tp:taxon-name>
                        <tp:taxon-name-part taxon-name-part-type="genus">Rhamphomyia</tp:taxon-name-part>
                        (<tp:taxon-name-part taxon-name-part-type="subgenus">Pararhamphomyia</tp:taxon-name-part>)
                        <tp:taxon-name-part taxon-name-part-type="species">shatalkini</tp:taxon-name-part>
                        <object-id xmlns:xlink="http://www.w3.org/1999/xlink" content-type="zoobank" xlink:type="simple">http://zoobank.org/11ADE0FE-A4E1-48FB-BAF6-1923EBE2BC2A</object-id>
                    </tp:taxon-name><tp:taxon-status xmlns:xlink="http://www.w3.org/1999/xlink" xlink:type="simple">sp. n.</tp:taxon-status><xref ref-type="fig" rid="F2">Figs 7</xref><xref ref-type="fig" rid="F3">, 12</xref><xref ref-type="fig" rid="F4">, 16</xref><!--PageBreak--><!--PageBreak--></tp:nomenclature><tp:treatment-sec sec-type="type material"><title>Type material.</title><p>Holotype male: Russia, Amurskaja oblast, g. (= city) Zeja, 22.vi.1978, leg. A. Shatalkin, deposited in ZMMU; Paratypes: 2 males, same data as holotype; 2 males, same locality, 23.vi.1978; 2 males, same locality, 24.vi.1978; 1 male, same locality, 21.vi.1979 – all A. Shatalkin; 1 male, same locality, 25.vi.1982, A. Ozerov; 3 males, Russia, Juzhnoje Primorije, Kamenushka, 9.vi.1984, A. Shatalkin; 1 male, Russia, Irkutskaja o. (= oblast, = region), Listvjanka, 21.vi.1965, O.P. Negrobov; paratypes depositories: ZMMU, CULSP.</p></tp:treatment-sec><tp:treatment-sec sec-type="Diagnosis"><title>Diagnosis.</title><p>Species of the subgenus <italic><tp:taxon-name><tp:taxon-name-part taxon-name-part-type="subgenus">Pararhamphomyia</tp:taxon-name-part></tp:taxon-name></italic> with uniserial dorsocentrals, lustrous abdomen, tergite 6 with two thumb-like dorsomarginal processes, mesoscutum without lustrous stripes and phallus with four outgoing loops.</p></tp:treatment-sec><tp:treatment-sec sec-type="Etymology"><title>Etymology.</title><p>The species is named after Anatole Shatalkin, dipterist from Moscow Museum and collector of part of type series.</p></tp:treatment-sec><tp:treatment-sec sec-type="Description"><title>Description.</title><p><bold>Male.</bold> Head holoptic, facets in dorsal third of eye enlarged. Frons blackish brown, light grey microtrichose, without setae. Ocellar setae fine, half as long as frons, black, ocellar triangle without additional setae. Face blackish brown, light grey microtrichose dorsally and broadly lustrous along ventral margin, 0.25 mm broad ventrally and 0.30 mm long, without setae. Occiput blackish brown, grey microtrichose, sparsely black setose, setae rather thick and short, ventrally longer and finer. Antenna black, scape brown, pedicel and extreme base of postpedicel brownish-yellow, length of antennal segments = 13: 10: 40: 17, setae on basal two segments nearly 0.12 mm long. Labrum brown, lustrous, about as long as or slightly longer than height of head. Palpus brown, short, with several setae almost 0.30 mm long. Gena narrow and lustrous, clypeus lustrous.</p><p>Thorax brownish-black, light grey microtrichose (with slight brownish-yellow tinge), scutum with somewhat darker stripes below rows of acrostichals and dorsocentrals. All setae black. Chaetotaxy: proepisternum with 10–15 setae, both propleural depression and prosternum bare; 14–20 irregularly biserial, fine acrostichals about 0.20 <!--PageBreak-->mm long; almost regularly uniserial slightly longer dorsocentrals (about 0.25 mm in middle of rows), ending in 2–3 strong and long prescutellars, 1 small intrahumeral, 1 strong posthumeral; postpronotum with 1 strong seta and about 15 additional finer setae; 4 notopleurals (1–2 long setae on anterior part of notopleuron); 1 supraalar and 1 equally strong prealar; 1 long and 1 shorter postalar; 3 pairs of scutellars (rarely two pairs); laterotergite with black setae.</p><p>Legs brown, lustrous, black setose. Coxae blackish-brown, microtrichose (only hind coxa with two lustrous spots anteriorly near base and at apex), black setose. One long seta in posteroapical comb of hind tibia. Fore femur with fine anteroventral setae 1/3 as long as depth of femur, posteroventral and dorsal setae shorter. Fore tibia with 4–5 strong posterodorsal setae 2× longer than width of tibia, ventral and anterodorsal setae short. Mid femur with two rows of spiny setae ventrally, anteroventrals half as long as depth of femur and densely arranged, posteroventrals sparse and longer than depth of femur, other setation short. Mid tibia with two rows of setae dorsally nearly 2× longer than width of tibia (each row consists of 4–5 setae), row of short posteroventral setae, anteroventrals more irregularly arranged and somewhat longer than posteroventrals. Hind femur (Fig. <xref ref-type="fig" rid="F4">16</xref>) with anteroventral row of rather fine setae nearly as long as depth of femur (1 or 2 of them may be stronger than remaining), other setae including posteroventrals short and fine. Hind tibia about as thick as hind femur, with 6–8 pairs of antero- and posterodorsal setae 1.5× longer than width of tibia, ventral setae short. Basal tarsomeres of fore and mid legs thin and short setose, with several short ventral spines. Basal tarsomere of hind leg thin, with several setae dorsally 2× longer than width of tarsomere and with several ventral spines slightly longer than width of tarsomere.</p><p>Wing light brownish, stigma slightly darker, veins brown, anal vein almost complete. Costal seta strong and long (several other setae between costal seta and wing base relatively strong and long), axillary angle acute. Measurements M<sub>2</sub>/d = 1.3–1.4, CuA<sub>1</sub> ratio = 2.2–2.5, lw/ww = 2.6–3.0. Halter yellow, calypter brownish-yellow with dark fringes. Abdomen brown, lustrous (only segment 1and small spots on 3 pregenital segments microtrichose). All setae dark. Hind marginal setae on sides of tergite 2 nearly as long as segment, on segments 3–5 gradually shorter (discal setae shorter), marginals on tergite 6 short, tergite 7 bare. Dorsum of abdomen with short setae. Abdominal tergite 6 with two thumb-like processes dorsally (Fig. <xref ref-type="fig" rid="F2">7</xref>). Phallus (Fig. <xref ref-type="fig" rid="F3">12</xref>) with four outgoing loops in a single plain; phallus with hair-like “ciliation” ventrobasally and produced basal bulge; hypandrium membranose on posterior part (this part covers whole ventrobasal “ciliation” of phallus).</p><p><bold>Length</bold>: Body 5.3–6.4 mm, wing 5.7–6.4 mm.</p><p><bold>Female.</bold> Unknown.</p></tp:treatment-sec><tp:treatment-sec sec-type="Remarks"><title>Remarks.</title><p><tp:taxon-name><tp:taxon-name-part taxon-name-part-type="genus">Rhamphomyia</tp:taxon-name-part> (<tp:taxon-name-part taxon-name-part-type="subgenus">Pararhamphomyia</tp:taxon-name-part>) <tp:taxon-name-part taxon-name-part-type="species">shatalkini</tp:taxon-name-part></tp:taxon-name> sp. n. may be easily distinguished from all other Palaearctic species of <italic><tp:taxon-name><tp:taxon-name-part taxon-name-part-type="genus">Rhamphomyia</tp:taxon-name-part></tp:taxon-name></italic> (except unnamed species <italic><tp:taxon-name><tp:taxon-name-part taxon-name-part-type="genus">Rhamphomyia</tp:taxon-name-part></tp:taxon-name></italic> sp. 1) by peculiar shape of phallus forming four outgoing loops in a single plain and simultaneously tergite 6 bearing two long thumb-like dorsomarginal processes. However, the mesoscutum in the new species is entirely microtrichose but with three lustrous stripes below lines of setae in <italic><tp:taxon-name><tp:taxon-name-part taxon-name-part-type="genus">Rhamphomyia</tp:taxon-name-part></tp:taxon-name></italic> sp. 1. Other species with similarly formed <!--PageBreak-->phallus are <italic><tp:taxon-name><tp:taxon-name-part taxon-name-part-type="genus">Rhamphomyia</tp:taxon-name-part> <tp:taxon-name-part taxon-name-part-type="species">multisinuosa</tp:taxon-name-part></tp:taxon-name></italic> Frey and <italic><tp:taxon-name><tp:taxon-name-part taxon-name-part-type="genus">Rhamphomyia</tp:taxon-name-part> <tp:taxon-name-part taxon-name-part-type="species">spectabilis</tp:taxon-name-part></tp:taxon-name></italic> Frey, both without long thumb-like processes on tergite 6. Female of <italic><tp:taxon-name><tp:taxon-name-part taxon-name-part-type="genus">Rhamphomyia</tp:taxon-name-part> <tp:taxon-name-part taxon-name-part-type="species">shatalkini</tp:taxon-name-part></tp:taxon-name></italic> remains unknown with certainty. We have at our disposal several females which may belong to either <italic><tp:taxon-name><tp:taxon-name-part taxon-name-part-type="genus">Rhamphomyia</tp:taxon-name-part> <tp:taxon-name-part taxon-name-part-type="species">shatalkini</tp:taxon-name-part></tp:taxon-name></italic>, <italic><tp:taxon-name><tp:taxon-name-part taxon-name-part-type="genus">Rhamphomyia</tp:taxon-name-part> <tp:taxon-name-part taxon-name-part-type="species">spectabilis</tp:taxon-name-part></tp:taxon-name></italic> or <italic><tp:taxon-name><tp:taxon-name-part taxon-name-part-type="genus">Rhamphomyia</tp:taxon-name-part> <tp:taxon-name-part taxon-name-part-type="species">biflexata</tp:taxon-name-part></tp:taxon-name></italic>, but we are unable to associate them with particular males. Males of all three species have very similar microtrichosity pattern of mesoscutum which otherwise helps to associate males with females even if not taken in copula. These females differ from all other Palaearctic <italic><tp:taxon-name><tp:taxon-name-part taxon-name-part-type="subgenus">Pararhamphomyia</tp:taxon-name-part></tp:taxon-name></italic> by the following combination of characters: body entirely dark setose, dorsocentrals almost regularly uniserial, halter yellow, clypeus lustrous, both mid and hind femora broadly pennate, tibiae without pennation and abdomen lustrous except the first segment.</p></tp:treatment-sec><tp:treatment-sec sec-type="Distribution"><title>Distribution.</title><p>Russia (Far East).</p></tp:treatment-sec><tp:treatment-sec sec-type="Dates of occurrence"><title>Dates of occurrence.</title><p>June.</p></tp:treatment-sec><tp:treatment-sec><!--Section generated to contain objects referenced in tp:taxon-treatment.--><fig id="F2" position="float" orientation="portrait"><label>Figures 5–8.</label><caption><p>Male terminalia, lateral view: <bold>5</bold> <tp:taxon-name><tp:taxon-name-part taxon-name-part-type="genus">Rhamphomyia</tp:taxon-name-part> (<tp:taxon-name-part taxon-name-part-type="subgenus">Pararhamphomyia</tp:taxon-name-part>) <tp:taxon-name-part taxon-name-part-type="species">nudiscutellata</tp:taxon-name-part></tp:taxon-name> sp. n. <bold>6</bold> <tp:taxon-name><tp:taxon-name-part taxon-name-part-type="genus">Rhamphomyia</tp:taxon-name-part> (<tp:taxon-name-part taxon-name-part-type="subgenus">Pararhamphomyia</tp:taxon-name-part>) <tp:taxon-name-part taxon-name-part-type="species">robustior</tp:taxon-name-part></tp:taxon-name> Frey <bold>7</bold> <tp:taxon-name><tp:taxon-name-part taxon-name-part-type="genus">Rhamphomyia</tp:taxon-name-part> (<tp:taxon-name-part taxon-name-part-type="subgenus">Pararhamphomyia</tp:taxon-name-part>) <tp:taxon-name-part taxon-name-part-type="species">shatalkini</tp:taxon-name-part></tp:taxon-name> sp. n. <bold>8</bold> <tp:taxon-name><tp:taxon-name-part taxon-name-part-type="genus">Rhamphomyia</tp:taxon-name-part> (<tp:taxon-name-part taxon-name-part-type="subgenus">Pararhamphomyia</tp:taxon-name-part>)</tp:taxon-name> sp. 2.</p></caption><graphic xmlns:xlink="http://www.w3.org/1999/xlink" xlink:href="zookeys-514-111-g002.jpg" position="float" orientation="portrait" xlink:type="simple" id="oo_48303.jpg"/></fig><fig id="F3" position="float" orientation="portrait"><label>Figures 9–12.</label><caption><p>Male genitalia (macerated), lateral view: <bold>9</bold> <tp:taxon-name><tp:taxon-name-part taxon-name-part-type="genus">Rhamphomyia</tp:taxon-name-part> (<tp:taxon-name-part taxon-name-part-type="subgenus">Pararhamphomyia</tp:taxon-name-part>) <tp:taxon-name-part taxon-name-part-type="species">biflexata</tp:taxon-name-part></tp:taxon-name> sp. n. <bold>10</bold> <tp:taxon-name><tp:taxon-name-part taxon-name-part-type="genus">Rhamphomyia</tp:taxon-name-part> (<tp:taxon-name-part taxon-name-part-type="subgenus">Pararhamphomyia</tp:taxon-name-part>) <tp:taxon-name-part taxon-name-part-type="species">lineodorsata</tp:taxon-name-part></tp:taxon-name> sp. n. <bold>11</bold> <tp:taxon-name><tp:taxon-name-part taxon-name-part-type="genus">Rhamphomyia</tp:taxon-name-part> (<tp:taxon-name-part taxon-name-part-type="subgenus">Pararhamphomyia</tp:taxon-name-part>) <tp:taxon-name-part taxon-name-part-type="species">nudiscutellata</tp:taxon-name-part></tp:taxon-name> sp. n. <bold>12</bold> <tp:taxon-name><tp:taxon-name-part taxon-name-part-type="genus">Rhamphomyia</tp:taxon-name-part> (<tp:taxon-name-part taxon-name-part-type="subgenus">Pararhamphomyia</tp:taxon-name-part>) <tp:taxon-name-part taxon-name-part-type="species">shatalkini</tp:taxon-name-part></tp:taxon-name> sp. n.</p></caption><graphic xmlns:xlink="http://www.w3.org/1999/xlink" xlink:href="zookeys-514-111-g003.jpg" position="float" orientation="portrait" xlink:type="simple" id="oo_48304.jpg"/></fig><fig id="F4" position="float" orientation="portrait"><label>Figures 13–16.</label><caption><p>Male hind legs (femur, tibia and basitarsus): <bold>13</bold> <tp:taxon-name><tp:taxon-name-part taxon-name-part-type="genus">Rhamphomyia</tp:taxon-name-part> (<tp:taxon-name-part taxon-name-part-type="subgenus">Pararhamphomyia</tp:taxon-name-part>) <tp:taxon-name-part taxon-name-part-type="species">lineodorsata</tp:taxon-name-part></tp:taxon-name> sp. n. <bold>14</bold> <tp:taxon-name><tp:taxon-name-part taxon-name-part-type="genus">Rhamphomyia</tp:taxon-name-part> (<tp:taxon-name-part taxon-name-part-type="subgenus">Pararhamphomyia</tp:taxon-name-part>) <tp:taxon-name-part taxon-name-part-type="species">biflexata</tp:taxon-name-part></tp:taxon-name> sp. n. <bold>15</bold> <tp:taxon-name><tp:taxon-name-part taxon-name-part-type="genus">Rhamphomyia</tp:taxon-name-part> (<tp:taxon-name-part taxon-name-part-type="subgenus">Pararhamphomyia</tp:taxon-name-part>) <tp:taxon-name-part taxon-name-part-type="species">nudiscutellata</tp:taxon-name-part></tp:taxon-name> sp. n. <bold>16</bold> <tp:taxon-name><tp:taxon-name-part taxon-name-part-type="genus">Rhamphomyia</tp:taxon-name-part> (<tp:taxon-name-part taxon-name-part-type="subgenus">Pararhamphomyia</tp:taxon-name-part>) <tp:taxon-name-part taxon-name-part-type="species">shatalkini</tp:taxon-name-part></tp:taxon-name> sp. n.</p></caption><graphic xmlns:xlink="http://www.w3.org/1999/xlink" xlink:href="zookeys-514-111-g004.jpg" position="float" orientation="portrait" xlink:type="simple" id="oo_48305.jpg"/></fig></tp:treatment-sec></tp:taxon-treatment>
