# Supplementary material for: Palaearctic species of Rhamphomyia (Pararhamphomyia) anfractuosa group (Diptera, Empididae)
Source: Zookeys. 2015 Jul 27;(514):111–27. doi: 10.3897/zookeys.514.9379 (PMC4525027; doi:10.3897/zookeys.514.9379)
Supplement: XML Treatment for Rhamphomyia (Pararhamphomyia) [file zookeys.514.9379-treatment5.xml]

<!DOCTYPE tp:taxon-treatment
  PUBLIC "-//TaxonX//DTD Taxonomic Treatment Publishing DTD v0 20100105//EN" "tax-treatment-NSO.dtd">
<tp:taxon-treatment xmlns:tp="http://www.plazi.org/taxpub"><tp:treatment-meta><kwd-group><label>Taxon classification</label><kwd><named-content content-type="kingdom">Animalia</named-content></kwd><kwd><named-content content-type="order">Diptera</named-content></kwd><kwd><named-content content-type="family">Empididae</named-content></kwd></kwd-group><mixed-citation publication-type="journal"><person-group><name><surname>Barták</surname><given-names>Miroslav</given-names></name><name><surname>Kubík</surname><given-names>Štěpán</given-names></name></person-group><article-title>Palaearctic species of <tp:taxon-name><tp:taxon-name-part taxon-name-part-type="genus">Rhamphomyia</tp:taxon-name-part> (<tp:taxon-name-part taxon-name-part-type="subgenus">Pararhamphomyia</tp:taxon-name-part>) <tp:taxon-name-part taxon-name-part-type="species">anfractuosa</tp:taxon-name-part></tp:taxon-name> group (<tp:taxon-name><tp:taxon-name-part taxon-name-part-type="order">Diptera</tp:taxon-name-part></tp:taxon-name>, <tp:taxon-name><tp:taxon-name-part taxon-name-part-type="family">Empididae</tp:taxon-name-part></tp:taxon-name>)</article-title><source>Zookeys</source><day>27</day><month>7</month><year>2015</year><volume>2015</volume><issue>514</issue><fpage>111</fpage><lpage>127</lpage><pub-id pub-id-type="doi">10.3897/zookeys.514.9379</pub-id></mixed-citation></tp:treatment-meta><tp:nomenclature><tp:taxon-name>
                            <tp:taxon-name-part taxon-name-part-type="genus">Rhamphomyia</tp:taxon-name-part>
                            (<tp:taxon-name-part taxon-name-part-type="subgenus">Pararhamphomyia</tp:taxon-name-part>)
                        </tp:taxon-name><tp:taxon-authority>sp. 1</tp:taxon-authority></tp:nomenclature><tp:treatment-sec sec-type="material"><title>Material examined.</title><p>1 male, Russia, Amurskaja oblast, g. (= city) Zeja, 26.vi.1982, M. Krivosheina, deposited in ZMMU.</p></tp:treatment-sec><tp:treatment-sec sec-type="Remarks"><title>Remarks.</title><p>Species very similar to <italic><tp:taxon-name><tp:taxon-name-part taxon-name-part-type="genus">Rhamphomyia</tp:taxon-name-part> <tp:taxon-name-part taxon-name-part-type="species">shatalkini</tp:taxon-name-part></tp:taxon-name></italic> sp. n. with the exception of characters given in the key. We hesitate to describe new species from only a single specimen.</p></tp:treatment-sec></tp:taxon-treatment>
